# Supplementary material for: Telehealth Delivery of Speech–Language Pathology Services for Children with Cleft Palate and Velopharyngeal Dysfunction: A Systematic Review
Source: Children (Basel). 2025 Nov 11;12(11):1523. doi: 10.3390/children12111523 (PMC12651934; doi:10.3390/children12111523)
Supplement: Supplementary file 1 [file children-12-01523-s001.zip]

Archive with 2 entries (2 files):
- children-3902488-Tables S1 and S2.pdf
- Table S3-detailed PubMed search strategy.xlsx
