# Supplementary material for: Telehealth Delivery of Speech–Language Pathology Services for Children with Cleft Palate and Velopharyngeal Dysfunction: A Systematic Review
Source: Children (Basel). 2025 Nov 11;12(11):1523. doi: 10.3390/children12111523 (PMC12651934; doi:10.3390/children12111523)
Supplement: Supplementary file 1 [file children-12-01523-s001.zip › Table S3-detailed PubMed search strategy.xlsx]

## Sheet: README
Section	Details
Purpose	This workbook provides structured supplementary materials (S1–S4) for the manuscript 'Telehealth for SLP in Children with Cleft Palate/VPD'. It standardizes data extraction, risk-of-bias appraisals, and search strategy reporting per PRISMA/SWiM/GRADE guidance.
How to use	Add/verify study-level data in S1_DataExtraction; complete domain-level risk-of-bias in S2_RiskOfBias; paste exact database search strings and counts in S3_SearchStrategy. Use S4_DataDictionary to ensure consistent coding. Replace any 'TO FILL' placeholders.
Included tabs	S1_DataExtraction, S2_RiskOfBias, S3_SearchStrategy, S4_DataDictionary
Contact	Corresponding author to be inserted by the team.

## Sheet: S1_DataExtraction
StudyID	AuthorsYear	Country_Setting	Design	SampleSize	AgeRange_years	N_with_CP_VPD	ServiceType	DeliveryModel	Platform_Tech	Dose_Sessions	Outcomes_Measures	Effect_Direction	KeyResults	Comparator	Notes
Philp2021	Philp et al., 2021	USA (telepractice)	Pilot parent training (single-group)	3 cleft + 1 control	1.75–2.25	3	Therapy (articulation/phonology)	Caregiver-mediated	Telepractice (platform NR)		Talking rate; speech production; expressive vocabulary	Improved	Increased parent strategy use; gains in speech/language
Pamplona2020	Pamplona & Ysunza, 2020	Mexico (Hablarte e Integrarte A.C.)	Pre–post intervention	43 (completed)	4–12 (M=7.04, SD=2.59)	43	Therapy (articulation/phonology)	Clinician-led (group)	Zoom (reported)		Compensatory articulation severity	Improved	Significant reduction in compensatory errors (p<0.001)
Duangprasert2024	Duangprasert et al., 2024	Thailand (Srinagarind Hospital)	Pre–post prospective	19	5–13	19	Therapy (mixed)	Hybrid caregiver/clinician	Zoom (hybrid)		PCC; resonance; intelligibility; acceptability	Improved	Significant improvements; high caregiver satisfaction
Hayakawa2023	Hayakawa et al., 2023	Japan (Aichi Gakuin Univ. Dental Hospital)	Observational pre/post	16	~4–12 (M=6.4)	16	Therapy (speech)	Clinician-led	Telepractice (platform NR)		Therapy outcomes (clinic measures)	Maintained/Improved	Outcomes maintained or improved; 100% parental satisfaction
Sweeney2020	Sweeney et al., 2020	UK & Ireland	Randomized controlled trial	44	2.75–7.17	44	Therapy (articulation)	Caregiver-mediated (PLAT)	Video calls (e.g., FaceTime/NR)		Primary speech & participation outcomes	No difference vs routine care	Parity with routine care (both groups improved)	Routine in-person care
Whitehead2012	Whitehead et al., 2012	Mexico–USA	Cross-sectional comparative (assessment)	9	5–14	9	Assessment (speech)	Assessor-delivered	Real-time remote link (NR)		Perceptual ratings (articulation, resonance, airflow)	Comparable for many parameters	High agreement on several parameters; weaker for airflow/nasality features	In-person assessment	Cross-border study
Glazer2011	Glazer et al., 2011	Baltimore–Nicaragua	Descriptive cross-sectional (tele-therapy)	8/10 completed	3–17	8	Therapy (articulation)	Clinician-led with interpreter	Telemedicine (NR)		Articulation; QOL/social participation	Improved	Articulation gains; improved QOL with interpreter support
Armstrong2021	Armstrong et al., 2021	UK (JPRAS)	Service evaluation (virtual MDT)	N/A	N/A	N/A	Follow-up / MDT	Clinician-led MDT	Virtual MDT clinic (NR)		Service continuity; planning outcomes	Not applicable	Preserved care planning/continuity; practical constraints noted		Service-model paper
Southby2022	Southby et al., 2022	UK (Cleft Collective)	Cross-sectional survey	212	0.5–12.4	212	Therapy during COVID-19	Varied (home-based)	Telemedicine (varied)		Parent-rated effectiveness; engagement	Mixed/Improved	Most rated therapy ≥ 'somewhat effective'; tech/engagement issues		Survey study
Pereira2023	Pereira et al., 2023	Hong Kong	Observational case (telepractice)	1	10	1	Therapy (articulation, VPD)	Caregiver-mediated	Telepractice (NR)		Speech production measures (Cantonese)	Improved	Positive speech production change with strong parent involvement		Case study
Andrews2021	Andrews et al., 2021	USA	Service delivery report (virtual MDT)	N/A	N/A	N/A	Follow-up / MDT	Clinician-led MDT	Zoom + EPIC MyChart		Service continuity; coordination	Not applicable	Enabled flexible coordination; reduced travel needs		Service-model paper

## Sheet: S2_RiskOfBias
StudyID	AuthorsYear	Tool	Domain	Judgment	Rationale_Short
Philp2021	Philp et al., 2021	CASP	Overall	Moderate	Summary per manuscript CASP tables
Pamplona2020	Pamplona & Ysunza, 2020	CASP	Overall	Low–Moderate	Summary per manuscript CASP tables
Andrews2021	Andrews et al., 2021	CASP	Overall	Moderate	Summary per manuscript CASP tables
Hayakawa2023	Hayakawa et al., 2023	CASP	Overall	Moderate	Summary per manuscript CASP tables
Pereira2023	Pereira et al., 2023	CASP	Overall	Moderate–High	Summary per manuscript CASP tables
Whitehead2012	Whitehead et al., 2012	CASP	Overall	Low–Moderate	Summary per manuscript CASP tables
Armstrong2021	Armstrong et al., 2021	CASP	Overall	Moderate	Summary per manuscript CASP tables
Glazer2011	Glazer et al., 2011	CASP	Overall	Moderate	Summary per manuscript CASP tables
Duangprasert2024	Duangprasert et al., 2024	CASP	Overall	Moderate	Summary per manuscript CASP tables
Southby2022	Southby et al., 2022	CASP	Overall	Fair/Descriptive	Summary per manuscript CASP tables
Sweeney2020	Sweeney et al., 2020	RoB 2	Randomization process	Low risk	Per domain judgment per manuscript Table 4
Sweeney2020	Sweeney et al., 2020	RoB 2	Deviations from intended interventions	Some concerns	Per domain judgment per manuscript Table 4
Sweeney2020	Sweeney et al., 2020	RoB 2	Missing outcome data	Low risk	Per domain judgment per manuscript Table 4
Sweeney2020	Sweeney et al., 2020	RoB 2	Measurement of the outcome	High risk	Per domain judgment per manuscript Table 4
Sweeney2020	Sweeney et al., 2020	RoB 2	Selection of the reported result	Some concerns	Per domain judgment per manuscript Table 4
Sweeney2020	Sweeney et al., 2020	RoB 2	Overall	Some concerns	Per domain judgment per manuscript Table 4

## Sheet: S3_SearchStrategy
Database	Timespan	SearchDate	SearchString_Exact	LanguageLimits	OtherLimits	RecordsRetrieved	Notes
PubMed/MEDLINE	2000–2025-05-31	2025-05-31	TO FILL: paste exact final string	English only	Humans; age ≤18; subject headings + keywords (telehealth/telepractice, speech therapy, cleft palate, VPD)	TO FILL	Adapted to database syntax
CINAHL	2000–2025-05-31	2025-05-31	TO FILL: paste exact final string	English only	Humans; age ≤18; subject headings + keywords (telehealth/telepractice, speech therapy, cleft palate, VPD)	TO FILL	Adapted to database syntax
Scopus	2000–2025-05-31	2025-05-31	TO FILL: paste exact final string	English only	Humans; age ≤18; subject headings + keywords (telehealth/telepractice, speech therapy, cleft palate, VPD)	TO FILL	Adapted to database syntax
PsycINFO	2000–2025-05-31	2025-05-31	TO FILL: paste exact final string	English only	Humans; age ≤18; subject headings + keywords (telehealth/telepractice, speech therapy, cleft palate, VPD)	TO FILL	Adapted to database syntax
Cochrane Library	2000–2025-05-31	2025-05-31	TO FILL: paste exact final string	English only	Humans; age ≤18; subject headings + keywords (telehealth/telepractice, speech therapy, cleft palate, VPD)	TO FILL	Adapted to database syntax

## Sheet: S4_DataDictionary
Field	Definition
StudyID	Unique identifier (AuthorYear compact)
AuthorsYear	Citation short form
Country_Setting	Country and setting context
Design	Study design label
SampleSize	Total sample size reported
AgeRange_years	Age range in years as reported
N_with_CP_VPD	Number with cleft palate/VPD
ServiceType	Service category: Assessment / Therapy / Follow-up
DeliveryModel	Delivery model (caregiver-mediated, clinician-led, MDT, hybrid)
Platform_Tech	Platform/tech used (e.g., Zoom, FaceTime)
Dose_Sessions	Dose information: sessions, duration (if reported)
Outcomes_Measures	Primary outcome measures (e.g., PCC, resonance ratings)
Effect_Direction	Effect direction: Improved / No difference / Maintained
KeyResults	1–2 line key results summary
Comparator	Comparator type (if any)
Notes	Additional notes (contextual)
Tool	Risk-of-bias tool used (CASP / RoB 2 / NOS)
Domain	Risk-of-bias domain (or 'Overall')
Judgment	Judgment per domain (e.g., Low risk, Some concerns)
Rationale_Short	Short rationale/anchor for the judgment
Database	Bibliographic database name
Timespan	Coverage dates for the search
SearchDate	Date search was executed (YYYY-MM-DD)
SearchString_Exact	Exact final search string used (copy-paste)
LanguageLimits	Language limits applied
OtherLimits	Other limits (humans, age, study types)
RecordsRetrieved	Number of records returned per database
